# Supplementary material for: A Novel Effector FlSp1 Inhibits the Colonization of Endophytic Fusarium lateritium and Increases the Resistance to Ralstonia solanacearum in Tobacco
Source: J Fungi (Basel). 2023 Apr 27;9(5):519. doi: 10.3390/jof9050519 (PMC10219502; doi:10.3390/jof9050519)
Supplement: Supplementary file 1 [file jof-09-00519-s001.zip]

Archive with 1 entries (1 files):
- jof-2297268-supplementary.pdf
